# Supplementary material for: Predictive correlates of arthritis and joint damage in systemic lupus erythematosus: a multinational prospective cohort study
Source: Rheumatology (Oxford). 2026 May 11;65(6):keag152. doi: 10.1093/rheumatology/keag152 (PMC13268536; doi:10.1093/rheumatology/keag152)
Supplement: keag152_Supplementary_Data [file keag152_supplementary_data.zip]

Archive with 3 entries (3 files):
- 09-May-2026_122621_rhe-25-2172-File002_-_corr_7.5.26_TC.docx
- rhe-25-2172-File002_-_corr_7.5.26_Clean.docx
- 09-May-2026_122621_rhe-25-2172-File002_-_corr_7.5.26_Clean.docx
